# Supplementary material for: Precarbonization Facilitated Closed Pores Formation and Surface Graphitization on Bamboo-Derived Hard Carbon to Improve Sodium Storage Performance
Source: Materials (Basel). 2026 Apr 12;19(8):1538. doi: 10.3390/ma19081538 (PMC13117378; doi:10.3390/ma19081538)
Supplement: Supplementary file 1 [file materials-19-01538-s001.zip]

Archive with 1 entries (1 files):
- materials-4232398-supplementary.pdf
